# Supplementary material for: TRIPS to Where? A Narrative Review of the Empirical Literature on Intellectual Property Licensing Models to Promote Global Diffusion of Essential Medicines
Source: Pharmaceutics. 2021 Dec 27;14(1):48. doi: 10.3390/pharmaceutics14010048 (PMC8779122; doi:10.3390/pharmaceutics14010048)
Supplement: Supplementary file 1 [file pharmaceutics-14-00048-s001.zip]

Archive with 1 entries (1 files):
- pharmaceutics-1513503-SI.pdf
